# Supplementary material for: Diet–Microbiome Relationships in Prostate-Cancer Survivors with Prior Androgen Deprivation-Therapy Exposure and Previous Exercise Intervention Enrollment
Source: Microorganisms. 2026 Jan 21;14(1):251. doi: 10.3390/microorganisms14010251 (PMC12843902; doi:10.3390/microorganisms14010251)
Supplement: Supplementary file 1 [file microorganisms-14-00251-s001.zip]

Archive with 1 entries (1 files):
- microorganisms-4081766-supplementary.pdf
